# Supplementary material for: Molecular mechanism of the MORC4 ATPase activation
Source: Nat Commun. 2020 Oct 29;11:5466. doi: 10.1038/s41467-020-19278-8 (PMC7596504; doi:10.1038/s41467-020-19278-8)
Supplement: Supplementary file 6 — Source Data [file 41467_2020_19278_MOESM6_ESM.xlsx]

## Sheet: Fig.1b
Figure 1. MORC4 is an ATPase.
(b) Rates of ATP hydrolysis by the ATPase domain of MORC4.
Rate	ATP	ATPase	ATPase+601 DNA
	0.02642	0.1135	0.3181
	0.02023	0.122	0.3417
	0.04274	0.131	0.2591
	0.01844	0.02158	0.3341
	0.03417	0.01439	0.3539
Average	0.0284	0.080494	0.32138
Standard deviation	0.0101094	0.0574535	0.0371544

## Sheet: Fig.1c
Figure 1. MORC4 is an ATPase.
(c) Rates of the ATPase-CW cassette of MORC4
	ATPaseCW	ATPaseCW+601DNA	ATPaseCW+H3un	ATPaseCW+H3un+601DNA	ATPaseCW+H3K4me3	ATPaseCW+H3K4me3+601DNA
Rate	0.08409	0.3193	0.04946	0.2842	0.1331	0.3507
	0.08589	0.3188	0.07374	0.3368	0.1268	0.3597
	0.1093	0.2905	0.0724	0.3251	0.05891	0.2954
Average	0.0930933	0.309533	0.0652	0.315367	0.10627	0.335267
Standard deviation	0.0140642	0.0164852	0.0136477	0.0276178	0.0411357	0.0348176

## Sheet: Fig.2c
Figure 2. The CW domain of MORC4 recognizes H3K4me3.
(c) Peptide pull-down assays of the GST-tagged MORC4 CW domain using the histone H3 peptides indicated in Fig. 2c; images are representative of three separate experiments.

## Sheet: Fig.2g
Figure 2. The CW domain of MORC4 recognizes H3K4me3.
(g) Binding affinities of MORC4 CW for the indicated histone H3 peptides measured by tryptophan fluorescence.
Domain	Peptide	Kd (nM)	Average	Standard Deviation
CW	H3K4me3	90.44	112.18	18.9861
		120.6
		125.5
		Kd (µM)
	H3	3.17	2.66	0.38
		2.25
		2.55

## Sheet: Fig.4c
Figure 4. DNA binding by MORC4 CW is necessary for ATP hydrolysis.
(c) Binding affinities of MORC4 ATPaseCW for the indicated histone H3 peptides (with or without 601 DNA) measured by tryptophan fluorescence.
Domain	Peptide	601DNA	Kd (µM)	Average	Standard Deviation
ATPaseCW	H3K4me3	no	0.178	0.18	0.08
			0.104
			0.247
ATPaseCW	H3K4me3	yes	0.0487	0.0395575	0.00946881
			0.04436
			0.02688
			0.03829
ATPaseCW	H3	no	8.45	12	4
			11.7
			15.9

## Sheet: Fig.4i
Figure 4. DNA binding by MORC4 CW is necessary for ATP hydrolysis.
(i) Rates of ATP hydrolysis by mutant MORC4 ATPaseCWKRR in the presence of histone H3 peptide.
	ATP	ATPaseCWKRR	ATPaseCWKRR+601DNA	ATPaseCWKRR+H3	ATPaseCWKRR+601DNA+H3
	0.01461	0.2113	0.06801	0.2046	0.109
	0.06857	0.1523	0.2366	0.1928	0.109
	0.086	0.08487	0.1877	0.186	0.122
					0.2855
Average	0.0563933	0.14949	0.164103	0.194467	0.156375
Standard Deviation	0.0372201	0.0632618	0.0867367	0.00941134	0.0863012

## Sheet: Fig.4j
Figure 4. DNA binding by MORC4 CW is necessary for ATP hydrolysis.
(j) Rates of ATP hydrolysis by mutant MORC4 ATPaseCWKRR in the presence of histone H3K4me3 peptide.
	ATP	ATPaseCWKRR	ATPaseCWKRR+601DNA	ATPaseCWKRR+H3K4me3	ATPaseCWKRR+601DNA+H3K4me3
	0.01967	0.06014	0.1265	0.1085	0.1304
	0.06014	0.1748	0.09106	0.1248	0.1102
				0.1321	0.05733
Average	0.039905	0.11747	0.10878	0.1218	0.09931
Standard Deviation	0.0286166	0.0810769	0.0250599	0.0120826	0.0377326

## Sheet: Supp.Fig1
Supplementary Figure 1. Rates of ATP hydrolysis by the ATPase-CW cassette of MORC4 in the presence and absence of NCP167
		ATP	MORC4	MORC4+NCP
Rate		0.2105	0.309	0.5696
		0.0789	0.1285	0.408
		0.2422	0.2641	0.4265
Average		0.1772	0.233867	0.468033
Standard deviation		0.0865932	0.0939713	0.0884444

## Sheet: Supp.Fig.11
Supplementary Figure 11. The E56A mutant of MORC4 is catalytically inactive but binds DNA as WT MORC4.
Sample				Rate (µM/min)	Average	Standard Deviation
ATP				0.0715	0.112567	0.0433006
				0.1578
				0.1084
E56A MORC4 ATPaseCW				0.08903	0.14044	0.102166
				0.07419
				0.2581
E56A MORC4 ATPaseCW + 601DNA				0.1007	0.147333	0.05162
				0.1385
				0.2028
